# Supplementary material for: Brain-Derived Neurotrophic Factor (BDNF) and Translocator Protein (TSPO) as Diagnostic Biomarkers for Acute Ischemic Stroke
Source: Diagnostics (Basel). 2023 Jul 6;13(13):2298. doi: 10.3390/diagnostics13132298 (PMC10340661; doi:10.3390/diagnostics13132298)
Supplement: Supplementary file 1 [file diagnostics-13-02298-s001.zip]

Archive with 1 entries (1 files):
- diagnostics-2385599-supplementary.pdf
